# Supplementary material for: An Ex Vivo Model of Post Infectious Bronchiolitis Obliterans in Children Using Reconstituted Human Bronchial Epithelium
Source: Biomolecules. 2026 May 18;16(5):736. doi: 10.3390/biom16050736 (PMC13205076; doi:10.3390/biom16050736)
Supplement: Supplementary file 1 [file biomolecules-16-00736-s001.zip]

Archive with 1 entries (1 files):
- biomolecules-4263427-supplementary.pdf
